# Supplementary material for: The Influence of Arm Swelling Duration on Shoulder Pathology in Breast Cancer Patients with Lymphedema
Source: PLoS One. 2015 Nov 16;10(11):e0142950. doi: 10.1371/journal.pone.0142950 (PMC4646430; doi:10.1371/journal.pone.0142950)
Supplement: S1 Table — (XLSX) [file pone.0142950.s001.xlsx]

## Sheet: Sheet1
Unit No.	Age	Body mass index	Type of surgery	Axillary lymph node dissection	Radiation therapy	ILS stage	Chemotherapy	duration of lymphedema	postoperation days	DASH
1	49	22.4	0	1	1	2	1	1551	1413	12.8
2	67	29.3	1	1	1	2	1	440	723	56.7
3	69	21.1	1	1	1	3	0	5575	7275	47.4
4	53	24.9	1	1	1	2	1	1222	1344	64.2
5	78	25.4	1	1	0	2	0	198	434	45.8
6	64	23.1	1	1	1	2	1	882	1098	60.3
7	46	18.3	1	1	1	2	1	440	1054	33.2
8	54	25.8	1	1	0	2	1	535	561	25.1
9	52	29.3	1	1	1	3	0	92	6170	15.9
10	58	24.9	1	1	0	2	1	16	2880	17.9
11	49	21.8	1	1	1	2	1	72	241	21.7
12	44	26.7	1	1	1	2	0	4309	4289	19.8
13	47	24.2	0	1	0	2	0	302	302	48.4
14	56	21.5	1	1	1	2	0	1029	2855	13.3
15	44	32.6	1	1	0	2	1	267	790	15.5
16	59	22.4	1	1	1	2	1	36	62	44.4
17	52	20.8	0	1	0	2	0	267	1843	14.2
18	70	21.7	0	1	1	3	1	518	1188	18.6
19	56	21.2	0	1	0	2	0	1188	3014	45
20	40	32.8	0	1	1	2	1	125	206	34.5
21	40	26.1	0	1	1	2	0	44	144	44.6
22	50	27.7	1	1	1	2	1	80	202	45
23	45	24	0	1	1	2	1	37	178	60.8
24	50	28.4	0	1	1	2	1	23	396	46.4
25	57	23.1	0	1	1	2	1	299	331	20
26	45	27.3	1	1	1	2	1	14	567	5.8
27	45	28.3	0	1	1	2	1	114	97	42.5
28	50	28.8	0	1	1	2	0	14	76	15.8
29	50	28.1	1	1	1	2	0	163	511	10.8
30	46	20.9	1	1	0	2	0	298	514	20.8
31	60	25.6	0	1	1	2	1	13	42	36.7
32	44	20.1	0	0	1	2	0	4	519	45.8
33	50	26.1	1	1	1	2	1	286	384	55.8
34	54	24.8	0	1	1	2	1	13	1759	10.8
35	51	23.2	0	1	1	2	1	101	62	6.7
36	43	21.5	1	1	0	2	0	318	474	22.5
37	43	19	1	1	1	2	0	0	48	32.3
38	40	25.2	1	1	0	2	1	206	449	30
39	44	26.1	0	1	1	2	1	9	81	13.5
40	50	22.8	1	1	1	2	1	356	563	60.7
41	55	28.6	1	1	1	3	0	4415	4781	46.4
42	50	23.1	1	1	1	2	1	374	581	33.9
43	52	33.6	1	1	1	2	1	1792	1792	44
44	44	26.4	0	1	1	2	0	105	969	20
45	70	25.2	1	1	0	2	0	1504	1257	12.9
46	45	23.5	1	1	1	2	1	157	523	29.2
47	64	23.1	1	1	1	2	1	763	979	42.9
			1 = Modified radical mastectomy	0 = no axillary dissection	0 = no radiation therapy	ILS = international sociaty of lymphology stage	0 = without taxane			DASH = disabilities in the arm, shoulder and hand questionnaire.
			0 = Breast conserving operation	1 = axillary dissection	1 = radiation therapy		1 = with taxane
