# Supplementary material for: The Influence of Arm Swelling Duration on Shoulder Pathology in Breast Cancer Patients with Lymphedema
Source: PLoS One. 2015 Nov 16;10(11):e0142950. doi: 10.1371/journal.pone.0142950 (PMC4646430; doi:10.1371/journal.pone.0142950)
Supplement: S2 Table — (XLSX) [file pone.0142950.s002.xlsx]

## Sheet: Sheet1
Unit No.	supraspinatus tendon tear	subacromial subdeltoid bursa thickening	distension of biceps brachii tendon sheath	adhesive capsulitis
1	supraspinatus tendon tear	no subacromial subdeltoid bursa thickening	distension of biceps brachii tendon sheath	no adhesive capsulitis
2	supraspinatus tendon tear	no subacromial subdeltoid bursa thickening	no distension of biceps brachii tendon sheath	no adhesive capsulitis
3	supraspinatus tendon tear	no subacromial subdeltoid bursa thickening	distension of biceps brachii tendon sheath	adhesive capsulitis
4	supraspinatus tendon tear	subacromial subdeltoid bursa thickening	no distension of biceps brachii tendon sheath	no adhesive capsulitis
5	supraspinatus tendon tear	no subacromial subdeltoid bursa thickening	distension of biceps brachii tendon sheath	adhesive capsulitis
6	supraspinatus tendon tear	subacromial subdeltoid bursa thickening	no distension of biceps brachii tendon sheath	no adhesive capsulitis
7	normal finding of supraspinatus tendon	subacromial subdeltoid bursa thickening	no distension of biceps brachii tendon sheath	no adhesive capsulitis
8	normal finding of supraspinatus tendon	no subacromial subdeltoid bursa thickening	no distension of biceps brachii tendon sheath	no adhesive capsulitis
9	normal finding of supraspinatus tendon	subacromial subdeltoid bursa thickening	no distension of biceps brachii tendon sheath	no adhesive capsulitis
10	normal finding of supraspinatus tendon	no subacromial subdeltoid bursa thickening	no distension of biceps brachii tendon sheath	no adhesive capsulitis
11	normal finding of supraspinatus tendon	no subacromial subdeltoid bursa thickening	distension of biceps brachii tendon sheath	adhesive capsulitis
12	supraspinatus tendon tear	no subacromial subdeltoid bursa thickening	no distension of biceps brachii tendon sheath	no adhesive capsulitis
13	normal finding of supraspinatus tendon	no subacromial subdeltoid bursa thickening	no distension of biceps brachii tendon sheath	no adhesive capsulitis
14	normal finding of supraspinatus tendon	no subacromial subdeltoid bursa thickening	distension of biceps brachii tendon sheath	no adhesive capsulitis
15	normal finding of supraspinatus tendon	no subacromial subdeltoid bursa thickening	no distension of biceps brachii tendon sheath	no adhesive capsulitis
16	normal finding of supraspinatus tendon	no subacromial subdeltoid bursa thickening	no distension of biceps brachii tendon sheath	no adhesive capsulitis
17	normal finding of supraspinatus tendon	subacromial subdeltoid bursa thickening	no distension of biceps brachii tendon sheath	no adhesive capsulitis
18	normal finding of supraspinatus tendon	subacromial subdeltoid bursa thickening	distension of biceps brachii tendon sheath	no adhesive capsulitis
19	normal finding of supraspinatus tendon	subacromial subdeltoid bursa thickening	distension of biceps brachii tendon sheath	no adhesive capsulitis
20	normal finding of supraspinatus tendon	subacromial subdeltoid bursa thickening	distension of biceps brachii tendon sheath	no adhesive capsulitis
21	normal finding of supraspinatus tendon	no subacromial subdeltoid bursa thickening	distension of biceps brachii tendon sheath	no adhesive capsulitis
22	normal finding of supraspinatus tendon	subacromial subdeltoid bursa thickening	no distension of biceps brachii tendon sheath	no adhesive capsulitis
23	normal finding of supraspinatus tendon	subacromial subdeltoid bursa thickening	no distension of biceps brachii tendon sheath	no adhesive capsulitis
24	normal finding of supraspinatus tendon	no subacromial subdeltoid bursa thickening	no distension of biceps brachii tendon sheath	adhesive capsulitis
25	normal finding of supraspinatus tendon	subacromial subdeltoid bursa thickening	distension of biceps brachii tendon sheath	no adhesive capsulitis
26	supraspinatus tendon tear	subacromial subdeltoid bursa thickening	no distension of biceps brachii tendon sheath	adhesive capsulitis
27	normal finding of supraspinatus tendon	no subacromial subdeltoid bursa thickening	no distension of biceps brachii tendon sheath	adhesive capsulitis
28	normal finding of supraspinatus tendon	subacromial subdeltoid bursa thickening	no distension of biceps brachii tendon sheath	no adhesive capsulitis
29	normal finding of supraspinatus tendon	subacromial subdeltoid bursa thickening	no distension of biceps brachii tendon sheath	no adhesive capsulitis
30	normal finding of supraspinatus tendon	subacromial subdeltoid bursa thickening	no distension of biceps brachii tendon sheath	no adhesive capsulitis
31	normal finding of supraspinatus tendon	subacromial subdeltoid bursa thickening	no distension of biceps brachii tendon sheath	no adhesive capsulitis
32	normal finding of supraspinatus tendon	no subacromial subdeltoid bursa thickening	no distension of biceps brachii tendon sheath	adhesive capsulitis
33	normal finding of supraspinatus tendon	subacromial subdeltoid bursa thickening	no distension of biceps brachii tendon sheath	no adhesive capsulitis
34	normal finding of supraspinatus tendon	subacromial subdeltoid bursa thickening	no distension of biceps brachii tendon sheath	no adhesive capsulitis
35	supraspinatus tendon tear	subacromial subdeltoid bursa thickening	no distension of biceps brachii tendon sheath	no adhesive capsulitis
36	supraspinatus tendon tear	subacromial subdeltoid bursa thickening	no distension of biceps brachii tendon sheath	no adhesive capsulitis
37	normal finding of supraspinatus tendon	subacromial subdeltoid bursa thickening	no distension of biceps brachii tendon sheath	no adhesive capsulitis
38	normal finding of supraspinatus tendon	subacromial subdeltoid bursa thickening	no distension of biceps brachii tendon sheath	no adhesive capsulitis
39	normal finding of supraspinatus tendon	no subacromial subdeltoid bursa thickening	no distension of biceps brachii tendon sheath	no adhesive capsulitis
40	normal finding of supraspinatus tendon	subacromial subdeltoid bursa thickening	no distension of biceps brachii tendon sheath	adhesive capsulitis
41	normal finding of supraspinatus tendon	subacromial subdeltoid bursa thickening	no distension of biceps brachii tendon sheath	no adhesive capsulitis
42	normal finding of supraspinatus tendon	subacromial subdeltoid bursa thickening	distension of biceps brachii tendon sheath	adhesive capsulitis
43	normal finding of supraspinatus tendon	no subacromial subdeltoid bursa thickening	no distension of biceps brachii tendon sheath	adhesive capsulitis
44	normal finding of supraspinatus tendon	subacromial subdeltoid bursa thickening	distension of biceps brachii tendon sheath	no adhesive capsulitis
45	supraspinatus tendon tear	no subacromial subdeltoid bursa thickening	distension of biceps brachii tendon sheath	no adhesive capsulitis
46	supraspinatus tendon tear	no subacromial subdeltoid bursa thickening	distension of biceps brachii tendon sheath	adhesive capsulitis
47	supraspinatus tendon tear	no subacromial subdeltoid bursa thickening	no distension of biceps brachii tendon sheath	no adhesive capsulitis
